# Supplementary material for: Consumption of a high-fat meal containing cheese compared with a vegan alternative lowers postprandial C-reactive protein in overweight and obese individuals with metabolic abnormalities: a randomised controlled cross-over study
Source: J Nutr Sci. 2016 Feb 9;5:e9. doi: 10.1017/jns.2015.40 (PMC4791521; doi:10.1017/jns.2015.40)
Supplement: Supplementary file 1 [file S2048679015000403sup.zip]

Archive with 2 entries (2 files):
- S2048679015000403sup001.doc
- S2048679015000403sup002.doc
